# Supplementary material for: Moped vs. truck: case of traumatic tricuspid valve rupture and successful repair
Source: Eur Heart J Case Rep. 2025 May 12;9(5):ytaf234. doi: 10.1093/ehjcr/ytaf234 (PMC12104136; doi:10.1093/ehjcr/ytaf234)
Supplement: ytaf234_Supplementary_Data [file ytaf234_supplementary_data.zip]

Archive with 1 entries (1 files):
- Image05.avi
